# Supplementary material for: Structural Water Stabilizes Protein Motifs in Liquid Protein Phase: The Folding Mechanism of Short β-Sheets Coupled to Phase Transition
Source: Int J Mol Sci. 2021 Aug 10;22(16):8595. doi: 10.3390/ijms22168595 (PMC8395295; doi:10.3390/ijms22168595)
Supplement: Supplementary file 1 [file ijms-22-08595-s001.zip]

Archive with 2 entries (2 files):
- SI_3Turn_9w_close.avi
- Supplementary_ijms_1285568_proof_corrected.pdf
